# Supplementary material for: Integrating bulk and single‐cell RNA sequencing reveals cellular heterogeneity and immune infiltration in hepatocellular carcinoma
Source: Mol Oncol. 2022 Mar 1;16(11):2195–213. doi: 10.1002/1878-0261.13190 (PMC9168757; doi:10.1002/1878-0261.13190)
Supplement: Supplementary file 10 — Table S1. Datasets applied in the study. Table S2. Clinical characteristics among the three tumor subtypes of LIHC in TCGA cohort. LIHC, liver hepatocellular carcinoma. Table S3. GSVA result showing the inter‐tumor heterogeneity of enriched pathways among the three subtypes in TCGA cohort. Table S4. Mutation characteristics in distinct HCC classification. Table S5. FRP and TPR result to identify the ‘hot tumor’ samples. Table S6. FRP and TPR result to identify the ‘cold tumor’ samples. Table S7. Classifier signatures, repressed and liver marker genes. Table S8. Cell types and marker genes using in the cluster definition. Table S9. mMφ‐related TF result obtained from SCENIC. [file MOL2-16-2195-s001.xlsx]

## Sheet: Table S1
Table S1. Datasets applied in the study
Dataset	Description	Address
TCGA	RNA data and prognosis	http://lifeome.net/database/hccdb/download.html
ICGC	RNA data and prognosis	http://lifeome.net/database/hccdb/download.html
GSE149614	HCC TME single cell	https://www.ncbi.nlm.nih.gov/geo/query/acc.cgi?acc=GSE149614
GSE115469	healthy liver single cell	https://www.ncbi.nlm.nih.gov/geo/query/acc.cgi?acc=GSE115469
GSE98638	HCC T cell single cell	https://www.ncbi.nlm.nih.gov/geo/query/acc.cgi?acc=GSE98638
GSE146409	HCC TME single cell	https://www.ncbi.nlm.nih.gov/geo/query/acc.cgi?acc=GSE146409
GSE149197	BATF-knockout RNA data	https://www.ncbi.nlm.nih.gov/geo/query/acc.cgi?acc=GSE149197

## Sheet: Table S2
Table S2. Clinical characteristics among the three tumor subtypes of LIHC in TCGA cohort. LIHC, Liver hepatocellular carcinoma.
Variables	Patients(353)	Tumor Subtypes
Age		S1	S2	S3	Total p value a	S1vsS2b	S1vsS3	S2vsS3
>45	306	110	127	69	0.009	0.47	0.0219	0.0716
<=45	47	10	17	20
Gender
Male	238	83	105	50	0.02	0.59	0.111	0.0387
Female	115	37	39	39
AJCC-T
T1	173	70	78	25	<0.001	0.403	0.000173	0.000212
T2	89	23	38	28
T3/T4	87	25	27	35
AJCC-N
N0/N1	243	71	108	64	0.015	0.0272	0.0908	0.819
NX	109	49	36	24
AJCC-M
M0/M1	257	73	114	70	0.001	0.00528	0.0144	1
Mx	96	47	30	19
Pathologic stage
I	165	65	75	25	<0.001	0.661	0.000327	0.000544
II	81	22	34	25
III&IV	85	22	28	35
Viral infection
HBV	102	27	59	16	<0.001	0.00247	0.58	0.00247
HCV	49	13	23	13
No infection	184	72	59	53
AFP level
Low	87	32	42	13	0.03	0.742	0.0646	0.0372
High	259	85	98	76
Tumor Grade
G1/G2	220	90	86	44	<0.001	0.00906	0.000339	0.17
G3/G4	128	27	57	44
a Pearson's Chi-squared test
bPariwise chi-squared test

## Sheet: TableS3
Table S3: GSVA result showing the inter tumor heterogeneity of enrich pathways among the three subtypes in TCGA cohort.
Pathway	S1-mean	S2-mean	S3-mean	S1vsS2	S1vsS3	S2vsS3
GO_INFLAMMATORY_RESPONSE	0.0830946	-0.069433	-0.00839107	<0.001	0.0027	0.031
GO_THYMIC_T_CELL_SELECTION	0.00747544	-0.140257	0.15578	0.0024	0.0053	<0.001
GO_CD4_T_CELL_ACTIVATION	0.0882153	-0.152162	0.0464944	<0.001	0.0013	0.099
GO_T_CELL_DIFFERENTIATION	0.0906439	-0.0611856	-0.0547494	0.00054	0.0016	0.45
GO_CANONICAL_WNT_SIGNALING_PATHWAY	-0.0725759	-0.0320555	0.0744419	0.005	<0.001	<0.001
B_CELL_APOPTOTIC_PROCESS	-0.213776	-0.0247563	0.168462	<0.001	<0.001	<0.001
HALLMARK_MYC_TARGETS_V2	0.0491006	-0.134854	0.0849313	<0.001	<0.001	0.38
HALLMARK_IL6_JAK_STAT3	-0.335212	0.0871468	0.125286	<0.001	<0.001	0.36
GO_FATTY_ACID_HOMEOSTASIS	0.0148832	0.0841209	-0.213937	0.025	<0.001	0<0.001
GO_LIPID_METABOLIC_PROCESS	0.0754262	0.0157999	-0.164582	<0.001	<0.001	<0.001
GO_OXIDATIVE_PHOSPHORYLATION	-0.150244	0.0807982	-0.11877	<0.001	0.54	<0.001

## Sheet: Table S4
Table S4: Mutation characteristics in distinct HCC classification a
	S1	percentage (%)	S2	percentage (%)	S3	percentage (%)	S1 vs S2 P value	S1 vs S3 P value	S2 vs S3 P value
Number of patients	120	100	144	100	89	100	NAN	NAN	NAN
CTNNB1	17	14	65	45	8	9	6.12669e-08	0.254036	7.46135e-09
TTN	24	20	42	29	19	21	0.0867682	0.811547	0.187174
TP53	27	22	36	25	44	49	0.635136	4.78437e-05	0.000135033
MUS16	13	11	27	19	12	13	0.0740455	0.559417	0.295405
ALB	13	11	22	15	9	10	0.288996	0.866633	0.259326
AXIN1	3	2	19	13	3	3	0.00365043	0.99999	0.0237577
PCLO	10	8	19	13	7	8	0.208501	0.90256	0.209367
ABCA13	9	8	17	12	4	4	0.242389	0.548511	0.0973034
ARID1A	5	4	16	11	4	4	0.0378625	0.99999	0.130747
APOB	13	11	15	10	5	6	0.912823	0.183884	0.203909
FAT3	4	3	11	8	8	9	0.215805	0.150678	0.714501
LRP1B	12	10	10	7	8	9	0.371093	0.805888	0.570124
MUC4	14	12	9	6	8	9	0.120199	0.532782	0.434796
BAP1	5	4	5	3	9	10	0.768526	0.0891081	0.0382408
RYR2	12	10	8	6	10	11	0.174184	0.77343	0.11459
a Chi-squared test, in which parameter correct is set FALSE when the number in per cell is equal or greater than 5 and total number more than 40, otherwise is set TRUE

## Sheet: Table S5
Table S5.FRP and TPR result to identify the “hot tumor” samples
geneNuma	FPRb	TPRc
30	0.43	1
42	0.43	0.67
48	0.43	0.67
54	0.43	0.67
60	0.43	1
66	0.43	0.67
72	0.43	0.67
78	0.14	1
84	0.43	0.67
90	0.14	1
102	0.43	0.67
108	0	1
114	0	1
120	0	1
126	0	1
a: marker genes number to classify the T cell activated positive samples.
b: FPR(false positive rate) result in the classification.
c: TPR(true positive rate) result in the classification.

## Sheet: Table S6
Table S6.FRP and TPR result to identify the "cold tumor" samples
geneNuma	FPRb	TPRc
30	0	0.5
42	0.43	1
48	0	1
54	0	1
60	0	0.5
66	0	1
72	0	1
78	0	1
84	0	1
90	0	1
102	0	1
108	0	1
114	0	1
120	0	1
126	0	1
a: marker genes number to classify the purity positive samples.
b: FPR(false positive rate) result in the classification.
c: TPR(true positive rate) result in the classification.

## Sheet: Table S7
Table S7. Classifier signatures, repressed and liver marker genes
S1	S2vsS1	S3vsS1	S2	S1vsS2	S3vsS2	S3	S1vsS3	S2vsS3	Repressed Markers	Liver Markers	Activated T cell markers
ALB	6.23878e-13	2.1742e-12	APOA2	9.17783e-17	1.68011e-18	TMSB10	1.73934e-09	2.40067e-06	CCR8	ADH1A	GZMK
RBP4	0.00602333	2.48248e-21	FTL	2.92877e-12	5.8653e-06	TMSB4X	5.54296e-11	9.22828e-12	CXCR6	ADH4	CCL4L1
SAA1	0.00111757	0.00342795	APOC1	0.00567383	2.00067e-14	IGHG1	8.10799e-05	0.00206019	TNFRSF18	AFM	ITM2C
ORM1	5.74081e-07	1.18525e-06	AHSG	0.000134979	4.79951e-09	NTS	0.0441039	0.0254255	IL1R2	AHSG	CD74
FGA	1.23187e-07	3.53464e-08	EPHX1	0.000156452	2.88024e-18	CD74	3.88494e-05	6.97895e-07	CTSC	ALB	CCL4
VTN	0.000151149	8.27757e-08	CES1	0.00287198	4.45858e-08	IGF2	0.000845036	0.0173336	TNFRSF9	AMBP	AOAH
C3	7.63666e-08	3.53319e-15	GLUL	9.20886e-08	3.68044e-07	SPP1	0.000919425	0.0131096	APOBEC3C	APOA2	CXCR4
KNG1	2.83712e-06	4.45019e-20	CYP3A4	0.0187816	2.60985e-06	HLA-DRA	1.81417e-06	4.19954e-08	CXCR3	APOB	DTHD1
ORM2	0.00402283	9.48021e-06	PRAP1	0.00270152	7.83444e-11	IGKC	0.000239123	0.00278024	BATF	C4BPB	CCL3L3
HRG	9.36813e-07	5.82519e-16	CYP2E1	0.00376871	6.51435e-08	ACTG1	9.91182e-21	1.61352e-12	IFI6	C6	CCL3L1
SAA2	0.00128955	0.00596877	HULC	2.99724e-07	7.32039e-11	DEFB1	9.06677e-05	0.000119253	TPI1	CYP2E1	CLDND1
AZGP1	0.0369399	1.70414e-15	ALDH1A1	0.0322121	4.65213e-07	S100A11	1.1306e-15	7.13992e-15	CD82	CYP4F2	CD44
CD14	0.0123617	4.53876e-08	SCD	8.07281e-07	0.000233522	S100A6	1.43013e-10	1.28429e-09	TNFRSF4	FGA	SH2D1A
SDC1	0.0265738	9.76586e-11	RARRES2	0.001164	3.15174e-08	HLA-DRB1	1.19982e-05	1.80974e-05	DNPH1	F9	TRAT1
TFR2	8.09923e-08	2.46209e-15	CYP27A1	8.32195e-05	1.12862e-19	HLA-A	0.000766978	0.00155401	CST7	FGB	EOMES
CAT	4.73606e-05	1.76349e-15	AADAC	0.0011874	1.16094e-09	IGKV3-20	0.000336289	0.000201545	BST2	FGG	CCL5
RBP5	0.0175337	1.14324e-07	GPX2	0.000117793	0.0262642	IGHA1	0.023448	0.014397	FKBP1A	GC	F2R
PGLYRP2	0.00223178	9.73093e-07	TST	0.0101218	1.19831e-13	IGLC2	0.000980052	0.00774467	RHOC	HPX	TC2N
ANGPTL4	0.0388189	0.000746114	GSTO1	4.38085e-08	4.40331e-14	IGLV3-19	0.0188759	0.0412994	ICOS	PROC	FAM102A
KLKB1	7.36605e-06	1.47925e-10	GAMT	0.00331953	5.13421e-08	CALR	0.0252703	0.00287588	DUSP4	SAA4	PVRIG
C5	0.00248059	0.00419552	TM4SF5	0.0165737	0.0321847	S100A9	0.0105245	0.0380834	LAYN	SERPINA6	PDE4DIP
GCGR	0.000223137	1.63232e-11	UBB	0.0129131	0.000110679	IGKV4-1	0.0173339	0.000591342	COX5A	SERPINC1	CMC1
INHBC	2.55976e-05	3.4036e-05	UQCRQ	0.00187681	7.12728e-05	HSP90AB1	2.06102e-18	0.00365343	CCND2	SERPIND1	CRTAM
ACO1	8.33538e-08	3.46722e-05	CBR1	1.02257e-05	2.06316e-08	IGKV1-5	0.00619718	0.00304131	MAGEH1	SLC2A2	NEK7
CHP1	0.00172748	0.0282323	GLUD1	6.49312e-07	0.000327023	S100P	0.0109681	0.0227162	IGFLR1		EPHA1
GHR	2.7422e-13	5.31425e-07	AKR1C4	0.0237444	6.63016e-05	IGLC3	0.000248042	0.0281375	COMMD3		WIPF1
NR1I2	2.21747e-06	2.6719e-15	ASGR1	0.00036857	2.55267e-08	IGHV4-39	0.00923015	0.00474435	SLAMF1		MS4A1
AVPR1A	7.89845e-05	0.000307026	TXN	3.19008e-07	0.0242747	IGKV3-11	5.76556e-05	0.000327757	GALM		CD84
NAMPT	1.2499e-09	0.0224723	F10	0.00382043	2.18369e-05	VIM	1.5074e-06	6.36464e-09	SDC4
RXRA	0.0117754	0.000283579	NOTUM	1.28083e-06	0.000143347	IGLV1-40	0.00175891	0.00994972	MIR497HG
MASP1	0.00822759	2.99271e-12	SPARCL1	0.000502418	0.0027199	HLA-DPB1	2.04854e-08	2.54742e-08	TYMP
OASL	0.0161901	0.000154915	METTL7B	0.00354218	5.84891e-07	IGHG4	0.002804	0.000864681	CTLA4
LPA	2.51558e-05	1.01807e-07	ALDH1L1	9.57171e-05	2.66604e-12	GRN	1.90649e-14	1.3981e-08	FOXP3
IL27	0.00982442	1.02698e-09	C4BPB	0.00347529	2.36627e-09	IGHV3-23	0.000533004	5.95761e-05	SH2D2A
PIK3R1	0.016683	0.00051653	GGH	7.93651e-05	0.00026242	HSPA5	0.00937184	0.00203226	PKM
IL17RC	0.00227767	0.0130099	ADH6	0.00714656	2.40292e-12	S100A10	6.95847e-09	0.00072378

## Sheet: Table S8
Table S8.Cell types and marker genes using in the cluster definition
Cell Type	Marker Genes	Cell Number
B	CD19,CD79a,CD79b	1845
Epithelial	KRT19,KRT7, ALB	14552
Endothelial	ENG,KDR,PECAM1	1850
Fibroblast	CO1A1,COl1A2, ACTA2	1548
Macrophage	ITGAM, ADGRE1,CCR2	8229
NK	NKG7,NCAM1	350
T	CD3D,CD3E,CD28	6007

## Sheet: Table S9
Table S9.mMφ-related TF result obtained from SCENIC
TF	gene	nMotifs	NES	highConfAnnot
ARID5B	BATF	1	3.17	TRUE
ARID5B	DUSP4	1	3.17	TRUE
ARID5B	METTL8	1	3.17	TRUE
ARID5B	SELL	1	3.17	TRUE
ARID5B	TBC1D4	1	3.17	TRUE
BATF	ARID5B	76	3.61	TRUE
BATF	CGA	181	3.61	TRUE
BATF	FANK1	92	3.61	TRUE
BATF	CTLA4	5	3.32	TRUE
BATF	SELL	9	3.32	TRUE
BATF	ICOS	6	3.19	TRUE
BATF	IKZF4	3	3.19	TRUE
BATF	IL12RB2	2	3.19	TRUE
BATF	LINC01588	3	3.19	TRUE
BATF	STAM	50	3.19	TRUE
BATF	TIGIT	2	3.19	TRUE
CREM	DUSP16	445	4.97	TRUE
CREM	ARID5B	356	4.44	TRUE
CREM	ICA1	120	4.4	TRUE
CREM	TNFRSF9	25	4.31	TRUE
CREM	PMCH	24	4.22	TRUE
CREM	RAB9A	44	4.06	TRUE
CREM	DUSP4	68	3.18	TRUE
CREM	ICOS	27	3.03	TRUE
GABPB1	CORO1B	290	5.54	TRUE
GABPB1	LINC01588	33	5.54	TRUE
GABPB1	LTA	54	5.54	TRUE
GABPB1	RTKN2	90	5.54	TRUE
GABPB1	ICA1	122	4.41	TRUE
GABPB1	ARID5B	183	4.03	TRUE
GABPB1	BATF	115	4.03	TRUE
GABPB1	HS3ST3B1	85	4.03	TRUE
GABPB1	ICOS	148	4.03	TRUE
GABPB1	ETV7	31	3.58	TRUE
GABPB1	LAIR2	50	3.58	TRUE
GABPB1	METTL8	12	3.58	TRUE
GABPB1	PHTF2	173	3.58	TRUE
GABPB1	LAYN	63	3.29	TRUE
GABPB1	RAB9A	14	3.29	TRUE
REL	RAB9A	185	8.94	TRUE
REL	TNFRSF4	297	8.89	TRUE
REL	TNFRSF9	163	8.17	TRUE
REL	FANK1	3	6.11	TRUE
REL	IL2RA	150	5.3	TRUE
REL	IKZF2	121	5.27	TRUE
